# Supplementary material for: A meta-analysis of the relationship between social support and physical activity in adolescents: the mediating role of self-efficacy
Source: Front Psychol. 2024 Jan 12;14:1305425. doi: 10.3389/fpsyg.2023.1305425 (PMC10811609; doi:10.3389/fpsyg.2023.1305425)
Supplement: Supplementary file 1 [file Data_Sheet_1.zip]

Archive with 12 entries (10 files):
- Supplementary Material/
- Supplementary Material/Forest plots.wmf
- Supplementary Material/Funnel plots/
- Supplementary Material/Funnel plots/FS-PA.wmf
- Supplementary Material/Funnel plots/PS-PA.wmf
- Supplementary Material/Funnel plots/SEfs-PA.wmf
- Supplementary Material/Funnel plots/SEps-PA.wmf
- Supplementary Material/Funnel plots/SEss1-PA.wmf
- Supplementary Material/Funnel plots/SEss2-PA.wmf
- Supplementary Material/Funnel plots/SS1-PA.wmf
- Supplementary Material/Funnel plots/SS2-PA.wmf
- Supplementary Material/Supplementary Material.docx
